# Supplementary material for: VEGFA Haplotype and VEGF-A and VEGF-R2 Protein Associations with Exudative Age-Related Macular Degeneration
Source: Cells. 2022 Mar 15;11(6):996. doi: 10.3390/cells11060996 (PMC8947491; doi:10.3390/cells11060996)
Supplement: Supplementary file 1 [file cells-11-00996-s001.zip]

Archive with 1 entries (1 files):
- cells-1579952-supplementary.pdf
